# Supplementary material for: Metabolomic Changes in Plasma of Preterminal Stage of Rhesus Nonhuman Primates Exposed to Lethal Dose of Radiation
Source: Metabolites. 2023 Dec 27;14(1):18. doi: 10.3390/metabo14010018 (PMC10819041; doi:10.3390/metabo14010018)
Supplement: Supplementary file 1 [file metabolites-14-00018-s001.zip]

Archive with 2 entries (2 files):
- 2023-12-21 Supplementary Figures.pptx
- 2023-12-21 Supplementary Tables.xlsx
